# Supplementary material for: Cognitive and Behavioral Domains That Reliably Differentiate Normal Aging and Dementia in Down Syndrome
Source: Brain Sci. 2021 Aug 25;11(9):1128. doi: 10.3390/brainsci11091128 (PMC8468129; doi:10.3390/brainsci11091128)
Supplement: Supplementary file 1 [file brainsci-11-01128-s001.zip]

Archive with 1 entries (1 files):
- brainsci-1322035-supplementary.pdf
